# Supplementary material for: Oxidative Stress-Induced HMGB1 Translocation in Myenteric Neurons Contributes to Neuropathy in Colitis
Source: Biomolecules. 2022 Dec 7;12(12):1831. doi: 10.3390/biom12121831 (PMC9776169; doi:10.3390/biom12121831)
Supplement: Supplementary file 1 [file biomolecules-12-01831-s001.zip]

Archive with 1 entries (1 files):
- biomolecules-2046846-supplementary.pdf
